# Supplementary material for: Long-term burden of war injuries among civilians in LMICs: case of the July 2006 war in Lebanon
Source: Front Public Health. 2023 Dec 8;11:1305021. doi: 10.3389/fpubh.2023.1305021 (PMC10748398; doi:10.3389/fpubh.2023.1305021)
Supplement: Supplementary file 2 [file Table_2.XLSX]

## Sheet: Sheet1
Patient number	Hospital	Gender	Age at time of injury	LOS	Transfer	Past medical	Previous physical disability	Type of Injury	Injury mechanism	Injury severity score	Amputation (yes/no)	# of surgical procedure	Cost	MOBILITY	SELFCARE	ACTIVITY	PAIN	ANXIETY	STATE	EQ_VAS
														1= No problems 2=Slight problems 3=Moderate problems 4=Severe problems 5=Unable to 9=Missing value					5 digit code for EQ-5D-5L	999=Missing value
1	A	M	25	3	Yes	Previously healthy	None	Laceration, Fracture	Blast	NA	No	0	2641920	2	9	2	2	2		90
2	A	M	35	5	Yes	Previously healthy	None	Penetrating injury	Blast (shrapnel)	NA	No	1	1648515	3	1	4	4	2	31442	65
3	A	M	31	20	Yes	Previously healthy	None	Laceration, Fracture, Burn	Blast	NA	No	4	25377458	3	1	2	2	2	31222	60
4	A	M	43	35	Yes	Diabetes Mellitus II	None	Laceration	Blast	NA	Yes	3	18441488	1	1	1	2	1	11121	75
5	A	M	40	0	Yes	Previously healthy	None	Burn	Blast	2nd degree	No	0	3593889	2	1	1	2	1	21121	50
6	A	M	16	3	No	Previously healthy	None	Laceration	Fall	NA	No	3	5233313	1	1	1	2	1	11121	90
7	A	F	29	41	Yes	Previously healthy	None	Fracture, Laceration	Blast	NA	No	17	24858605	1	1	2	4	2	11242	999
8	B	M	15	1				Laceration, Contusion	Blast			1	659599	2	1	3	3	2	21332	50
9	B	F	15	4				Fracture, Penetrating Injury	Blast			5	8845174	3	2	3	2	2	32322	50
10	B	M	33	1				Laceration	Blast			5	730590	3	1	2	3	1	31231	30
11	B	M	31	0				Contusion	Blast			0	298346	1	1	1	1	1	11111	90
12	B	F	25	0				Laceration, Fracture	Fall			4	670020	1	1	1	1	2	11112	50
13	B	M	20	7				Laceration, Fracture	Blast			7	5916252	1	1	1	1	2	11112	100
14	B	M	24	1				Fracture	Blast			3	426909	1	1	3	1	1	11311	70
15	B	F	22	0				Contusion	Fall			0	167875	1	1	1	2	3	11123	75
16	B	M	34	0				Fracture	Blast			3	332583	2	2	2	2	4	22224	20
17	A	F	37	10	Yes	Previously healthy	None	Burn, Fracture	Blast	3rd degree	No	4	14137464	1	1	1	3	1	11131	80
18	B	M	29	0				Contusion	Blast			0	350275	3	1	2	2	1	31221	70
19	B	M	29	6				Fracture	Blast			10	9251290	1	1	3	5	1	11351	50
20	B	F	37	0				Contusion	Blast			0	469675	4	2	5	4	5	42545	0
21	B	F	20	1				Trauma	Blast			0	522346	1	1	1	1	1	11111	99
22	B	M	23	3				Fracture	Blast			3	1540461	1	3	5	3	5	13535	45
23	B	M	11	0				Fracture	Blast			2	370333	1	1	1	1	1	11111	75
24	B	M	22	1				Laceration	Blast			3	888651	2	1	3	2	1	21321	15
25	B	F	21	1				Trauma	Fall			1	499080	2	1	2	1	4	21214	50
